# Supplementary material for: Disruption of gene SPL35, encoding a novel CUE domain‐containing protein, leads to cell death and enhanced disease response in rice
Source: Plant Biotechnol J. 2019 Mar 5;17(8):1679–93. doi: 10.1111/pbi.13093 (PMC6662554; doi:10.1111/pbi.13093)
Supplement: Supplementary file 15 — Table S1 Sequences of primers used in this study. [file PBI-17-1679-s010.xlsx]

## Sheet: Sheet1
Table S1 Sequences of primers used in this study
Primer name	Forward primer (5'-3')	Reverse primer (5'-3')	Enzyme site	Use of primers
ID3-8	TAATTTCGGCTCATCCAAGC	GAAGCTCCGCAGGTTCAG		Gene mapping
ID3-9	CAGGCCGGATCTAGTTGAAA	CAAAGTGAACAGGCTCGAGAT		Gene mapping
ID3-10	ACAGCCAGTCGGACAAAT	TCTATGGAAGCAGAGCCT		Gene mapping
ID3-11	GGAATCCCTCCCTTCTTGTC	GGTCGGTAAAGACGGTGAAA		Gene mapping
ID3-12	CCAGGGATCTTCTCATCCAA	CCTGGCTAGCATACCACACA		Gene mapping
ID3-13	GCCATTGATCTTCTGCAGGT	TTTGTTGTCAATGCCCTGTT		Gene mapping
OsCHS	GGCTCATCTCGAAGAACATC	CCACCCAGAAGATGGAGTT		qRT-PCR
OsLOX	GCATCCCCAACAGCACATC	AATAAAGATTTGGGAGTGACATATTGG		qRT-PCR
OsPAL	AGCACATCTTGGAGGGAAGCT	GCGCGGATAACCTCAATTTG		qRT-PCR
OsACS	TAGCGTGTGTAACAGGGGTATC	CCGATCATTATTCCTTGCCATCTG		qRT-PCR
OsPR5	CAACAGCAACTACCAAGTCGTCTT	CAAGGTGTCGTTTTATTCATCAACTTT		qRT-PCR
OsPBZ1	CCCTGCCGAATACGCCTAA	CTCAAACGCCACGAGAATTTG		qRT-PCR
OsAOS2	CAATACGTGTACTGGTCGAATGG	AAGGTGTCGTACCGGAGGAA		qRT-PCR
OsPR1b	GGCAACTTCGTCGGACAGA	CCGTGGACCTGTTTACATTTTCA		qRT-PCR
q03g10740	GCCGCCTCCATTCCTCTAAA	TGTCATTCCGGTACGGCTTC		qRT-PCR
q03g10750	CCAGTTCCCAAAGCAATGGAG	TCAACATCACGCTCCACAAGT		qRT-PCR
Ubi (BT130622)	ACCCTGGCTGACTACAACATC	AGTTGACAGCCCTAGGGTG		qRT-PCR
OsCNX1	CGTTCGACGAGAGCTTCGAG	AACTGCAGGACAACAGTCCC		qRT-PCR
OsBIP1	ACCTTGGTGGTGGGACATTC	AGCTTTCCAAGAGCACGGTT		qRT-PCR
OsPDIL1-1	TGCTAGCAGCACCCCTAAAG	GAACTCCTCAGCAGCACCAT		qRT-PCR
HyrF/R	GGAGCATATACGCCCGGAGT	CTGCCCGCTGTTCTACAACC		Transgenic plant test
NPT-II	ATGCGATGTTTCGCTTGGTG	CAGACAATCGGCTGCTCTGA		Transgenic plant test
T17	CCGTACACCCAGAAAACCGA	ACTGTCGGGCGTACACAAAT		Identification for T-DNA insertion site
T18	GAACACGGTCAACACCATGC	TAAGAGGCCCGGTGCTAAAG		Identification for T-DNA insertion site
SPL35-C	ATGATTACGAATTCGAGCTCAGTTTTGCTGTAGTGCTAGTTGTTC	ATGCCTGCAGGTCGACTTGTTAGAACGTAACTCTCCTGTGT	SacI/SalI	p2300C-10750 vector construction
03g10740-C	ATGATTACGAATTCGAGCTCGGATGAATCGCCCTGTTGAAATAAT	ATGCCTGCAGGTCGACGTGACTAATGCTGTGCTAATGATCC	SacI/SalI	p2300C-10740 vector construction
SPL35-OE	TTACTTCTGCACTAGGTACCATGTCGTCCGCGCCGCCGCCGCAGCAA	TCCGTCGACCTGCAGGTACCAACTAAAGCCCTGTCAATCCTTGCA	KpnI	pSPL35-OE vector construction
SPL351-568-OE	TTACTTCTGCACTAGGTACCATGTCGTCCGCGCCGCCGCCGCAGCAA	TCCGTCGACCTGCAGGTACCCTATAGAAGATCTTGATGGAGGGTTCC	KpnI	pSPL351-568-OE vector construction
SPL35569-927-OE	TTACTTCTGCACTAGGTACCATGGCTCTGGATACTTCATTAGAA	TCCGTCGACCTGCAGGTACCAACTAAAGCCCTGTCAATCCTTGCA	KpnI	pSPL35569-927-OE vector construction
03g10740-R1	TTCTGCACTAGGTACCAGGCCTGGTCGCGATGGGGCGGTGGGCGAGCC	CTGACGTAGGGGCGATAGAGCTCATCGCATCAGTGGAGATGGG	SacI	LOC_Os03g10740-RNAi vector construction
03g10740-R2	CGGGGATCCGTCGACTACGTCGCGATGGGGCGGTGGGCGAGCC	AGGTGGAAGACGCGTTACATCGCATCAGTGGAGATGGG	SnaBI
SPL35-R1	TTCTGCACTAGGTACCAGGCCTGGAGTTGAGGAACTACTGAACACTCT	CTGACGTAGGGGCGATAGAGCTCTCATAGGATCTTCGACTTTAGCTGG	SacI	SPL35-RNAi vector construction
SPL35-R2	CGGGGATCCGTCGACTACGAGTTGAGGAACTACTGAACACTCT	AGGTGGAAGACGCGTTACTCATAGGATCTTCGACTTTAGCTGG	SnaBI
OsUBC5a-R1	TTCTGCACTAGGTACCAGGCCTGGATGGCGTCAAAGAGGATACAGAA	CTGACGTAGGGGCGATAGAGCTCGACACACCCGTTGATAATGTTGTTA	SacI	OsUBC5a-RNAi vector construction
OsUBC5a-R2	CGGGGATCCGTCGACTACGATGGCGTCAAAGAGGATACAGAA	AGGTGGAAGACGCGTTACGACACACCCGTTGATAATGTTGTTA	SnaBI
Delta-COP1-R1	TTCTGCACTAGGTACCAGGCCTGTTCTGCACTAGGTACCAGGCCTG	CTGACGTAGGGGCGATAGAGCTCGTTTGGGGAAAGCTGCAAGTAAT	SacI	Delta-COP1-RNAi vector construction
Delta-COP1-R2	CGGGGATCCGTCGACTACTTCTGCACTAGGTACCAGGCCTG	AGGTGGAAGACGCGTTACGTTTGGGGAAAGCTGCAAGTAAT	SnaBI
Delta-COP2-R1	TTCTGCACTAGGTACCAGGCCTGTTTCGCCTAAAGGAAAATCTCGC	CTGACGTAGGGGCGATAGAGCTCGTTTGGGGAAAGCTGCAAGTAAT	SacI	Delta-COP2-RNAi vector construction
Delta-COP2-R2	CGGGGATCCGTCGACTACTTTCGCCTAAAGGAAAATCTCGC	AGGTGGAAGACGCGTTACGTTTGGGGAAAGCTGCAAGTAAT	SnaBI
SPL35-GUS	CCATGATTACGAATTCTCGAATTGTTATGTGAGGAGCCA	CTCAGATCTACCATGGTTGTAGATTCCGGAGGGGTTTCC	EcoRI/NcoI	pSPL35:GUS for GUS vector construct
AD-SPL35	CATCGATACGGGATCCCCATGTCGTCCGCGCCGCCGCCGCAGCAA	CGAGCTCGATGGATCCCTAAAGCCCTGTCAATCCTTGCATATGCTT	BamHI	pGADT7-A for Y2H hybrid assay
AD-SPL35-1-519	CATCGATACGGGATCCCCATGTCGTCCGCGCCGCCGCCGCAGCAA	CGAGCTCGATGGATCCCTAGGCAGTATCCTCATTCTTATGTTG	BamHI	pGADT7-B for Y2H hybrid assay
AD-SPL35-520-562	CATCGATACGGGATCCCTGCCATCACTGAGTCCAAGATTAC	CGAGCTCGATGGATCCGATGCTAGGTTCCATCTAAAATCCTTT	BamHI	pGADT7-C for Y2H hybrid assay
AD-SPL35-563-927	CATCGATACGGGATCCGAACCCTCCATCAAGATCTTCTAGC	CGAGCTCGATGGATCCAAACGATGGTGAAAACCATCAACTAAA	BamHI	pGADT7-D for Y2H hybrid assay
BD-09UBI	GAATTCCCGGGGATCCAGATGCAGATCTTCGTGAAGACCCT	GCAGGTCGACGGATCCGATCTAGCCACCGCGGAGGCGGAGGA	BamHI	pGBKT7-Ub for Y2H hybrid assay
BD-OsUBC5a	GAATTCCCGGGGATCCGGATGGCGTCAAAGAGGATACAGAA	GCAGGTCGACGGATCCGACACACCCGTTGATAATGTTGTTA	BamHI	pGBKT7-OsUBC5a for Y2H hybrid assay
BD-Delta-COP1	GAATTCCCGGGGATCCTCAAAATGGTGGTTCTTGCTGCTT	GCAGGTCGACGGATCCCATCGCCGAAAGATAACATATACCG	BamHI	pGBKT7-Delta-COP1 for Y2H hybrid assay
BD-Delta-COP2	GAATTCCCGGGGATCCTCAAAATGGTGGTTCTTGCTGCTT	GCAGGTCGACGGATCCGTACAAAATAAAGAACAGCCAACCG	BamHI	pGBKT7-Delta-COP2 for Y2H hybrid assay
BD-SPL35	GAATTCCCGGGGATCCCCATGTCGTCCGCGCCGCCGCCGCAGCAA	GCAGGTCGACGGATCCCTAAAGCCCTGTCAATCCTTGCATATGCTT	BamHI	pGBKT7-SPL35 for screening cDNA library
pGEX-4T-SPL35	GGTTCCGCGTGGATCCATGTCGTCCGCGCCGCCGCCGCAGCAA	GGAATTCCGGGGATCCCTAAAGCCCTGTCAATCCTTGCATATGCTT	BamHI	MBP-SPL35 for pull-down assay
pGEX-4T-OsUBC5a	GGTTCCGCGTGGATCCATGGCGTCAAAGAGGATACAGAA	GGAATTCCGGGGATCCGACACACCCGTTGATAATGTTGTTA	BamHI	GST-OsUBC5a for pull-down assay
PGEX-Delta-COP1	GGTTCCGCGTGGATCCTTCAAAATGGTGGTTCTTGCTGCTTCCA	GGAATTCCGGGGATCCTTAAACTACTTGGTAATTAGCGGCCACC	BamHI	GST-Delta-COP1 for pull-down assay
PGEX-Delta-COP2	GGTTCCGCGTGGATCCTTCAAAATGGTGGTTCTTGCTGCTTCCA	GGAATTCCGGGGATCCTTAAACCACTTGATAATTGGCTGTTACC	BamHI	GST-Delta-COP2 for pull-down assay
pAN580-d35s-GFP-SPL35	CGAGCTGTACAGATCTATGTCGTCCGCGCCGCCGCCGCAGCAA	GGCCGCTTTAAGATCTCTAAAGCCCTGTCAATCCTTGCATATGCTT	BglII	pAN35S:GFP-SPL35 for subcellular localization
p1305-d35s-GFP-SPL35	CGAGCTGTACAGATCTATGTCGTCCGCGCCGCCGCCGCAGCAA	GGCCGCTTTAAGATCTCTAAAGCCCTGTCAATCCTTGCATATGCTT	BglII	p35S:GFP-SPL35 for subcellular localization
p1305-d35s-GFP-OsUBC5a	CGAGCTGTACAGATCTATGGTGGTTCTTGCTGC	GGCCGCTTTAAGATCTCTACATGGCGTACCTCTGAG	BglII	p35S:GFP-OsUBC5a for subcellular localization
p1305-d35s-GFP-Delta-COP1	CGAGCTGTACAGATCTATGGTGGTTCTTGCTGCTTC	GGCCGCTTTAAGATCTTTAAACTACTTGGTAATTAG	BglII	p35S:GFP-Delta-COP1 for subcellular localization
p1305-d35s-GFP-Delta-COP2	CGAGCTGTACAGATCTATGGTGGTTCTTGCTGCTTC	GGCCGCTTTAAGATCTTTAAACCACTTGATAATTGG	BglII	p35S:GFP-Delta-COP2 for subcellular localization
NYFP-SPL35	TCCATGTCGTCCGCGCCGCCGCCGCAGCAA	TCCCTAAAGCCCTGTCAATCCTTGCATATGCTT	BglII	CeYFP-SPL35 for BiFC assay
CCFP-OsUBC5a	TCCATGGCGTCAAAGAGGATACAGAA	GACACACCCGTTGATAATGTTGTTA	BglII	NeYFP-OsUBC5a for BiFC assay
CCFP-Delta-COP1	TTCAAAATGGTGGTTCTTGCTGCTTCCA	TTAAACTACTTGGTAATTAGCGGCCACC	BglII	NeYFP-Delta-COP1 for BiFC assay
CCFP-Delta-COP2	TTCAAAATGGTGGTTCTTGCTGCTTCCA	TTAAACCACTTGATAATTGGCTGTTACC	BglII	NeYFP-Delta-COP2 for BiFC assay
CLUC-OsUBC5a	CCCGGGGCGGTACCATGGCGTCAAAGAGGATACA	CTCTGCAGGTCGACCTACATGGCGTACCTCTGAG	KpnI/SalI	CLUC-OsUBC5a for LCI assay
CLUC-Delta-COP1	CCCGGGGCGGTACCATGGTGGTTCTTGCTGCTTC	CTCTGCAGGTCGACTTAAACTACTTGGTAATTAG	KpnI/SalI	CLUC-Delta-COP1 for LCI assay
CLUC-Delta-COP2	CCCGGGGCGGTACCATGGTGGTTCTTGCTGCTTC	CTCTGCAGGTCGACTTAAACCACTTGATAATTGG	KpnI/SalI	CLUC-Delta-COP2 for LCI assay
NLUC-SPL35	GGTACCCGGGATCCATGTCGTCCGCGCCGCCGCC	GAGATCTGGTCGACAAGCCCTGTCAATCCTT	BamHI/SalI	NLUC-SPL35 for LCI assay
Left-1R		ATAGTGGAAACCGACGCCCCAGCA		TAIL-PCR
Left-2R		GGGTTCCTATAGGGTTTCGCTCATGTGT		TAIL-PCR
Left-3R		AGGGTTTCGCTCATGTGTTGAGCAT		TAIL-PCR
